# Supplementary material for: Low-Carbohydrate Diets and Mortality in Older Asian People: A 15-Year Follow-Up from a Prospective Cohort Study
Source: Nutrients. 2022 Mar 28;14(7):1406. doi: 10.3390/nu14071406 (PMC9002516; doi:10.3390/nu14071406)
Supplement: Supplementary file 1 [file nutrients-14-01406-s001.zip]

Archive with 1 entries (1 files):
- nutrients-1604383-supplementary.pdf
